# Supplementary material for: Vehicle-to-everything decision optimization and cloud control based on deep reinforcement learning
Source: Sci Rep. 2025 Aug 9;15:29160. doi: 10.1038/s41598-025-12772-3 (PMC12335578; doi:10.1038/s41598-025-12772-3)
Supplement: Supplementary file 1 — Supplementary Material 1. [file 41598_2025_12772_MOESM1_ESM.zip]

Archive with 23 entries (20 files):
- ╩2╛▌░n/
- ╩2╛▌░n/Code Explanation.txt
- ╩2╛▌░n/Code.txt
- ╩2╛▌░n/Data/
- ╩2╛▌░n/Figures/
- ╩2╛▌░n/Figures/Figure 1.vsdx
- ╩2╛▌░n/Figures/Figure 10.opju
- ╩2╛▌░n/Figures/Figure 11.opju
- ╩2╛▌░n/Figures/Figure 2.vsdx
- ╩2╛▌░n/Figures/Figure 3.vsdx
- ╩2╛▌░n/Figures/Figure 4.vsdx
- ╩2╛▌░n/Figures/Figure 5.opju
- ╩2╛▌░n/Figures/Figure 6.opju
- ╩2╛▌░n/Figures/Figure 7.opju
- ╩2╛▌░n/Figures/Figure 8.opju
- ╩2╛▌░n/Figures/Figure 9.opju
- ╩2╛▌░n/Data/Figure10.xlsx
- ╩2╛▌░n/Data/Figure11.xlsx
- ╩2╛▌░n/Data/Figure5.xlsx
- ╩2╛▌░n/Data/Figure6.xlsx
- ╩2╛▌░n/Data/Figure7.xlsx
- ╩2╛▌░n/Data/Figure8.xlsx
- ╩2╛▌░n/Data/Figure9.xlsx
