# Supplementary material for: Vehicle-to-everything decision optimization and cloud control based on deep reinforcement learning
Source: Sci Rep. 2025 Aug 9;15:29160. doi: 10.1038/s41598-025-12772-3 (PMC12335578; doi:10.1038/s41598-025-12772-3)
Supplement: Supplementary file 1 — Supplementary Material 1. [file 41598_2025_12772_MOESM1_ESM.zip › ╩2╛▌░n/Code Explanation.txt]

Code Explanation:

Data Loading and Preprocessing:

The traffic data is loaded from a CSV file, and relevant features such as speed, distance, traffic density, road conditions, and weather conditions are selected as input features. The segment hazard level labels are used as the target variable. StandardScaler is employed to standardize the feature data, ensuring that the mean of each feature is 0 and the variance is 1. The dataset is split into a training set and a testing set, with 80% of the data used for training and 20% for testing.

Road Segment Hazard Classification Model:

The MLPClassifier (Multi-layer Perceptron Classifier) is used to classify road segment hazard levels. MLPClassifier is a neural network-based classification algorithm that effectively handles non-linear relationships. After training the model, the classification accuracy on the test set is computed and the confusion matrix is printed to evaluate classification performance.

Deep Q-Learning (DQN) Environment:

A custom driving environment, DrivingEnv, is defined based on OpenAI's Gym library to simulate the autonomous driving decision-making process. The environment includes four actions (accelerate, decelerate, go straight, turn) and five state features (vehicle status, traffic conditions, etc.). The environment supports state resetting through the reset() function and action execution via the step() method, which returns the new state, reward, and termination status.

Deep Q-Learning Model (DQN):

A Deep Q-Network model is defined, consisting of two fully connected layers, which takes the state as input and outputs the Q-value for each action (indicating the action’s value). The network is trained using the Mean Squared Error (MSE) loss function. The training process involves interacting with the environment, learning from the Q-values and rewards, and continuously optimizing driving decisions. Experience replay and batch updates are used to accelerate the training process.

Model Training:

The deep Q-learning model is trained using the train_dqn() function. In each episode, the model executes actions within the environment and adjusts based on feedback. An ε-greedy strategy is employed during training to balance exploration and exploitation. After training, the model’s performance on the test set is evaluated.

Model Evaluation and Result Display:

The evaluate_model() function is used to evaluate the model's accuracy on the test set, and the accuracy is output. Matplotlib is used to plot the reward curve during training, aiding in the analysis of the model’s training progress.

Running Environment:

Language: Python 3.x
Required Libraries:
NumPy: Used for numerical calculations and array operations.
Pandas: Used for data processing and analysis, including reading CSV files.
Scikit-learn: Used for machine learning model training and evaluation, especially MLPClassifier and data preprocessing functionalities.
TensorFlow/Keras: Used for constructing and training deep neural network models (Deep Q-Learning).
Gym: Used to create and simulate custom reinforcement learning environments.
Matplotlib: Used to plot the reward curve during training.
Environment Requirements:

Python 3.6 or higher: Ensure compatibility with all required libraries.
TensorFlow 2.x: Supports the construction and training of deep learning models.
OpenAI Gym: Used to create reinforcement learning environments.
Scikit-learn: Implement and evaluate machine learning algorithms.
Matplotlib: Used for plotting charts.
Install Dependencies:

To install the required libraries, use the following command:
pip install numpy pandas scikit-learn tensorflow gym matplotlib
Running Steps:

Ensure that the required dependencies are installed.
Place the traffic data file (traffic_data.csv) in the directory containing the code, ensuring that the data format aligns with the code's expectations.
Run the code, train the model, and view the results. The model will output the classification accuracy on the test set and display the reward curve during training.
