# Supplementary material for: Vehicle-to-everything decision optimization and cloud control based on deep reinforcement learning
Source: Sci Rep. 2025 Aug 9;15:29160. doi: 10.1038/s41598-025-12772-3 (PMC12335578; doi:10.1038/s41598-025-12772-3)
Supplement: Supplementary file 1 — Supplementary Material 1. [file 41598_2025_12772_MOESM1_ESM.zip › ╩2╛▌░n/Code.txt]

import numpy as np
import pandas as pd
import tensorflow as tf
from sklearn.preprocessing import StandardScaler
from sklearn.model_selection import train_test_split
import random
import gym
from tensorflow.keras import layers
from tensorflow.keras.models import Sequential
from sklearn.metrics import accuracy_score, confusion_matrix
import matplotlib.pyplot as plt

# Load the traffic data (assuming it is available)
data = pd.read_csv('traffic_data.csv')

# Data preprocessing: Select features and labels
features = data[['speed', 'distance', 'traffic_density', 'road_condition', 'weather_condition']]
labels = data['danger_level']  # Assuming 'danger_level' is the segment danger level

# Standardize the data
scaler = StandardScaler()
features_scaled = scaler.fit_transform(features)

# Split the dataset
X_train, X_test, y_train, y_test = train_test_split(features_scaled, labels, test_size=0.2, random_state=42)

# Train the Segment Danger Classification Model using Multi-Layer Perceptron (MLP)
mlp_model = MLPClassifier(hidden_layer_sizes=(64, 32), max_iter=2000, random_state=42)
mlp_model.fit(X_train, y_train)

# Predict and evaluate the model
y_pred = mlp_model.predict(X_test)
accuracy = accuracy_score(y_test, y_pred)
print(f"Danger level classification accuracy: {accuracy * 100:.2f}%")

# Confusion Matrix
cm = confusion_matrix(y_test, y_pred)
print("Confusion Matrix:\n", cm)

# Define the Driving Environment for the DQN model
class DrivingEnv(gym.Env):
    def __init__(self):
        super(DrivingEnv, self).__init__()
        self.action_space = gym.spaces.Discrete(4)  # 4 actions: accelerate, decelerate, go straight, turn
        self.observation_space = gym.spaces.Box(low=0, high=1, shape=(5,), dtype=np.float32)  # 5 features (normalized)

    def reset(self):
        self.state = np.random.rand(5)  # Random initial state
        return self.state

    def step(self, action):
        # Define the state transition logic: effect of action on the state
        next_state = np.random.rand(5)  # Random next state
        reward = random.choice([1, 0])  # Random reward (actual logic should be based on the state)
        done = random.choice([True, False])  # Random termination decision
        return next_state, reward, done, {}

# Build the DQN model
def build_dqn_model(state_shape, action_space):
    model = Sequential([
        layers.Dense(64, activation='relu', input_shape=(state_shape,)),
        layers.Dense(32, activation='relu'),
        layers.Dense(action_space, activation='linear')  # Output Q-values for each action
    ])
    model.compile(optimizer=tf.keras.optimizers.Adam(lr=0.001), loss='mse')
    return model

# Train the DQN model
def train_dqn(env, model, episodes=500):
    memory = []
    gamma = 0.95  # Discount factor
    epsilon = 1.0  # Exploration rate
    epsilon_min = 0.01
    epsilon_decay = 0.995
    batch_size = 64

    for e in range(episodes):
        state = env.reset()
        done = False
        total_reward = 0

        while not done:
            # Exploration or exploitation
            if np.random.rand() <= epsilon:
                action = env.action_space.sample()  # Random action
            else:
                action_values = model.predict(np.array([state]))  # Predict Q-values
                action = np.argmax(action_values)  # Choose action with max Q-value

            next_state, reward, done, _ = env.step(action)

            # Store in memory
            memory.append((state, action, reward, next_state, done))
            if len(memory) > 1000:
                memory.pop(0)

            # Train the model from memory
            if len(memory) > batch_size:
                minibatch = random.sample(memory, batch_size)
                for state, action, reward, next_state, done in minibatch:
                    target = reward + (1 - done) * gamma * np.max(model.predict(np.array([next_state])))
                    target_f = model.predict(np.array([state]))
                    target_f[0][action] = target
                    model.fit(np.array([state]), target_f, epochs=1, verbose=0)

            state = next_state
            total_reward += reward

        # Decay epsilon
        if epsilon > epsilon_min:
            epsilon *= epsilon_decay

        print(f"Episode {e}/{episodes}, Total Reward: {total_reward}, Epsilon: {epsilon:.4f}")

# Initialize environment and model
env = DrivingEnv()
state_shape = env.observation_space.shape[0]
action_space = env.action_space.n
dqn_model = build_dqn_model(state_shape, action_space)

# Start training
train_dqn(env, dqn_model)

# Evaluate the model on the test set
def evaluate_model(model, X_test, y_test):
    # Use the trained model to predict on the test set
    y_pred = model.predict(X_test)
    accuracy = accuracy_score(y_test, y_pred)
    print(f"Model accuracy on test set: {accuracy * 100:.2f}%")

evaluate_model(dqn_model, X_test, y_test)

# Plot training reward curve
rewards = [random.randint(0, 10) for _ in range(500)]  # Example data for illustration

plt.plot(range(500), rewards)
plt.xlabel('Episode')
plt.ylabel('Total Reward')
plt.title('Training Reward Curve')
plt.show()
