# Supplementary material for: Vehicle-to-everything decision optimization and cloud control based on deep reinforcement learning
Source: Sci Rep. 2025 Aug 9;15:29160. doi: 10.1038/s41598-025-12772-3 (PMC12335578; doi:10.1038/s41598-025-12772-3)
Supplement: Supplementary file 1 — Supplementary Material 1. [file 41598_2025_12772_MOESM1_ESM.zip › ╩2╛▌░n/Data/Figure10.xlsx]

## Sheet: Sheet1
Road condition type	Urban streets (%)	Highway (%)	Complex road sections (%)	Overall average (%)
Normal road conditions	99.5	99.4	99.6	99.5
Rain	99.2	99	99.3	99.2
Night driving	99.6	99.5	99.7	99.6
Driving at high speed	99.4	99.2	99.5	99.4
Congested road	99.1	99	99.2	99.1
