# Supplementary material for: Vehicle-to-everything decision optimization and cloud control based on deep reinforcement learning
Source: Sci Rep. 2025 Aug 9;15:29160. doi: 10.1038/s41598-025-12772-3 (PMC12335578; doi:10.1038/s41598-025-12772-3)
Supplement: Supplementary file 1 — Supplementary Material 1. [file 41598_2025_12772_MOESM1_ESM.zip › ╩2╛▌░n/Data/Figure11.xlsx]

## Sheet: Sheet1
Method	Decision accuracy(%)	Response time (ms)	Accuracy of hazard assessment(%)
Rule driven approach	89.2	178	79.8
MPC method	90.5	176	82.4
The proposed method	98.2	127	99.5
