# Supplementary material for: Vehicle-to-everything decision optimization and cloud control based on deep reinforcement learning
Source: Sci Rep. 2025 Aug 9;15:29160. doi: 10.1038/s41598-025-12772-3 (PMC12335578; doi:10.1038/s41598-025-12772-3)
Supplement: Supplementary file 1 — Supplementary Material 1. [file 41598_2025_12772_MOESM1_ESM.zip › ╩2╛▌░n/Data/Figure6.xlsx]

## Sheet: Sheet1
Emergency	Urban streets (%)	Highway (%)	Complex road sections (%)	Overall average (%)
Normal road conditions	98.2	97.8	98.5	98.2
Rain	98	97.5	98.3	98
Night driving	98.3	97.9	98.6	98.3
Driving at high speed	98.4	98.2	98.7	98.4
Congested road	97.9	97.6	98.1	97.9
