# Supplementary material for: Vehicle-to-everything decision optimization and cloud control based on deep reinforcement learning
Source: Sci Rep. 2025 Aug 9;15:29160. doi: 10.1038/s41598-025-12772-3 (PMC12335578; doi:10.1038/s41598-025-12772-3)
Supplement: Supplementary file 1 — Supplementary Material 1. [file 41598_2025_12772_MOESM1_ESM.zip › ╩2╛▌░n/Data/Figure7.xlsx]

## Sheet: Sheet1
Emergency	Urban streets (ms)	Highway (ms)	Complex road sections (ms)	Overall average (ms)
Emergency situation 1 (obstacle)	127	124	130	127
Emergency situation 2 (vehicle distance too close)	126	121	128	125
Emergency situation 3 (red light)	128	125	131	128
Emergency situation 4 (front car emergency stop)	125	122	129	126
