# Supplementary material for: Vehicle-to-everything decision optimization and cloud control based on deep reinforcement learning
Source: Sci Rep. 2025 Aug 9;15:29160. doi: 10.1038/s41598-025-12772-3 (PMC12335578; doi:10.1038/s41598-025-12772-3)
Supplement: Supplementary file 1 — Supplementary Material 1. [file 41598_2025_12772_MOESM1_ESM.zip › ╩2╛▌░n/Data/Figure8.xlsx]

## Sheet: Sheet1
Road condition type	Urban streets (ms)	Highway (ms)	Complex road sections (ms)	Overall average (ms)
Normal road conditions	127	121	129	125
Rain	128	124	130	127
Night driving	126	123	128	126
Driving at high speed	124	119	127	124
Congested road	130	128	132	130
