# Supplementary material for: Vehicle-to-everything decision optimization and cloud control based on deep reinforcement learning
Source: Sci Rep. 2025 Aug 9;15:29160. doi: 10.1038/s41598-025-12772-3 (PMC12335578; doi:10.1038/s41598-025-12772-3)
Supplement: Supplementary file 1 — Supplementary Material 1. [file 41598_2025_12772_MOESM1_ESM.zip › ╩2╛▌░n/Data/Figure9.xlsx]

## Sheet: Sheet1
Emergency	Urban streets (%)	Highway (%)	Complex road sections (%)	Overall average (%)
Emergency situation 1 (obstacle)	99.4	99	99.6	99.5
Emergency situation 2 (vehicle distance too close)	99.5	99.3	99.7	99.5
Emergency situation 3 (red light)	99.7	99.4	99.8	99.6
Emergency situation 4 (front car emergency stop)	99.3	99.2	99.6	99.4
